# Supplementary material for: Quantitative evaluation of anti-sliding performance and dosage regulation of steel slag asphalt mixture facing service environment
Source: PLoS One. 2026 Jun 18;21(6):e0352143. doi: 10.1371/journal.pone.0352143 (PMC13278448; doi:10.1371/journal.pone.0352143)
Supplement: S1 Data — (XLSX) [file pone.0352143.s001.xlsx]

## Sheet: Sheet1
				BPN
			0	73.7		25	0	1.12							Temperature			dosage
			1500	75.3		25	1500	0.98							20	40	60	0	50	100
		25	3000	61.3		25	3000	0.86						0	80.5	76.5	72.9	73.7	76.5	76.9
			6000	56.8		25	6000	0.75						1500	84.2	78.5	73.5	75.3	79.5	81.1
			9000	51.6		25	9000	0.73						3000	69.7	65	60.2	61.3	65.6	69.5
			12000	49.7		25	12000	0.65						6000	65.9	59.1	54.6	56.8	59.4	61.6
			15000	47.7		25	15000	0.63						9000	59.9	54.3	51.8	51.6	54.7	58.7
			18000	47.4		25	18000	0.62						12000	56.2	52	49.2	49.7	51.8	56.2
			0	76.5		50	0	1.18						15000	56.1	51.9	48.5	47.7	51.9	54.7
			1500	79.5		50	1500	1.06						18000	56	51.2	50.2	47.4	51	54.1
			3000	65.6		50	3000	0.91
		50	6000	59.4		50	6000	0.79
			9000	54.7		50	9000	0.76
			12000	51.8		50	12000	0.71							0	1500	3000	6000	9000	12000	15000	18000
			15000	51.9		50	15000	0.7
			18000	51		50	18000	0.69
			0	76.9		100	0	1.21
			1500	81.1		100	1500	1.1								0	1500	3000	6000	9000	12000	15000	18000
			3000	69.5		100	3000	0.97							20	80.5	84.2	69.7	65.9	59.9	56.2	56.1	56
		100	6000	61.6		100	6000	0.88							40	76.5	78.5	65	59.1	54.3	52	51.9	51.2
			9000	58.7		100	9000	0.82							60	72.9	73.5	60.2	54.6	51.8	49.2	48.5	50.2
			12000	56.2		100	12000	0.75							0	73.7	75.3	61.3	56.8	51.6	49.7	47.7	47.4
			15000	54.7		100	15000	0.74							50	76.5	79.5	65.6	59.4	54.7	51.8	51.9	51
			18000	54.1		100	18000	0.73							100	76.9	81.1	69.5	61.6	58.7	56.2	54.7	54.1
															temperature			dosage
														Wear frequency	20	40	60	0	50	100
														0	1.24	1.19	1.14	1.12	1.18	1.21
														1500	1.13	1.1	1.03	0.98	1.06	1.1
														3000	0.99	0.94	0.89	0.86	0.91	0.97
														6000	0.85	0.79	0.77	0.75	0.79	0.88
														9000	0.78	0.77	0.75	0.73	0.76	0.82
														12000	0.79	0.72	0.68	0.65	0.71	0.75
														15000	0.77	0.71	0.65	0.63	0.7	0.74
														18000	0.76	0.7	0.65	0.62	0.69	0.73
															0	1500	3000	6000	9000	12000	15000	18000
														20	1.24	1.13	0.99	0.85	0.78	0.79	0.77	0.76
														40	1.19	1.1	0.94	0.79	0.77	0.72	0.71	0.7
														60	1.14	1.03	0.89	0.77	0.75	0.68	0.65	0.65
														0	1.12	0.98	0.86	0.75	0.73	0.65	0.63	0.62
														50	1.18	1.06	0.91	0.79	0.76	0.71	0.7	0.69
														100	1.21	1.1	0.97	0.88	0.82	0.75	0.74	0.73
